# Supplementary material for: Limited Stress Response to Transplantation in the Mediterranean Macroalga Ericaria amentacea, a Key Species for Marine Forest Restoration
Source: Int J Environ Res Public Health. 2022 Sep 27;19(19):12253. doi: 10.3390/ijerph191912253 (PMC9566098; doi:10.3390/ijerph191912253)
Supplement: Supplementary file 1 [file ijerph-19-12253-s001.zip]

Archive with 1 entries (1 files):
- ijerph-1896410-supplementary.pdf
